# Supplementary material for: Dynamic Surface Properties of α-Lactalbumin Fibril Dispersions
Source: Polymers (Basel). 2023 Oct 2;15(19):3970. doi: 10.3390/polym15193970 (PMC10574873; doi:10.3390/polym15193970)
Supplement: Supplementary file 1 [file polymers-15-03970-s001.zip]

Archive with 1 entries (1 files):
- polymers-2525113-supplementary.pdf
